# Supplementary material for: Pulmonary and Extrapulmonary Manifestations in Hospitalized Children with Mycoplasma Pneumoniae Infection
Source: Microorganisms. 2021 Dec 10;9(12):2553. doi: 10.3390/microorganisms9122553 (PMC8707942; doi:10.3390/microorganisms9122553)
Supplement: Supplementary file 1 [file microorganisms-09-02553-s001.zip]

Archive with 1 entries (1 files):
- microorganisms-1466298-supplementary.pdf
